# Supplementary material for: Therapeutic Dosage of Antipsychotic Drug Aripiprazole Induces Persistent Mitochondrial Hyperpolarisation, Moderate Oxidative Stress in Liver Cells, and Haemolysis
Source: Antioxidants (Basel). 2023 Oct 30;12(11):1930. doi: 10.3390/antiox12111930 (PMC10669280; doi:10.3390/antiox12111930)
Supplement: Supplementary file 1 [file antioxidants-12-01930-s001.zip]

Archive with 1 entries (1 files):
- antioxidants-2652386-supplementary.pdf
